# Supplementary material for: Isochromane-3,4-diones in Direct Vinylogous Aldol Reaction: Scope and Limitations
Source: Molecules. 2026 May 1;31(9):1508. doi: 10.3390/molecules31091508 (PMC13164694; doi:10.3390/molecules31091508)
Supplement: Supplementary file 1 [file molecules-31-01508-s001.zip]

Archive with 1 entries (1 files):
- molecules-4299984-Supplementary.pdf
